# Supplementary material for: Gut microbiome modulates Drosophila aggression through octopamine signaling
Source: Nat Commun. 2021 May 11;12:2698. doi: 10.1038/s41467-021-23041-y (PMC8113466; doi:10.1038/s41467-021-23041-y)
Supplement: Supplementary file 9 — Source Data [file 41467_2021_23041_MOESM9_ESM.xlsx]

## Sheet: Figure-1
b
Colonization
	CR		GF		MB		L. p
	1340000		0		1150000		18500
	1350000		0		1140000		21000
	1280000		0		1140000		17100
	1350000		0		1120000		21700
	1390000		0		1110000		19100
	1300000		0		1140000		20500
	1310000		0		1180000		20300
	1360000		0		1190000		18800
Mean	1335000				1146250		19625
SEM	12677.3				9624.65		534.773
d
Lunging									e
CR			GF			CRVs. GF			Latency
Lunges in 10 mins	Lunges /min		Lunges in 10 mins	Lunges /min		Lunges in 10 mins	Lunges /min		CR	GF	CR Vs. GF
56	5.6		13	1.3		11	1.1		89	302	202
58	5.8		5	0.5		13	1.3		101	256	156
44	4.4		11	1.1		6	0.6		99	229	129
43	4.3		6	0.6		8	0.8		85	312	292
58	5.8		7	0.7		9	0.9		85	208	258
52	5.2		13	1.3		10	1		88	223	303
59	5.9		5	0.5		12	1.2		78	331	131
37	3.7		6	0.6		5	0.5		79	212	312
42	4.2		14	1.4		8	0.8		70	231	131
47	4.7		8	0.8		7	0.7		75	325	245
55	5.5		10	1		14	1.4		59	261	168
41	4.1		9	0.9		6	0.6		68	146	177
44	4.4		13	1.3		15	1.5		66	218	198
59	5.9		6	0.6		12	1.2		102	219	238
13	1.3		20	2		23	2.3		87	301	314
20	2		22	2.2		26	2.6		74	267	222
9	0.9		32	3.2		21	2.1		207	99	90
11	1.1		15	1.5		19	1.9		313	100	102
22	2.2		20	2		30	3		186	114	105
16	1.6		13	1.3		28	2.8		173	103	129
f
Lunges
CR			GF			MB			Heat-killed			Supernate
Lunges in 10 mins	Lunges /min		Lunges in 10 mins	Lunges /min		Lunges in 10 mins	Lunges /min		Lunges in 10 mins	Lunges /min		Lunges in 10 mins	Lunges /min
57	5.7		13	1.3		57	5.7		17	1.7		12	1.2
56	5.6		8	0.8		46	4.6		7	0.7		10	1
53	5.3		14	1.4		43	4.3		10	1		8	0.8
48	4.8		6	0.6		58	5.8		6	0.6		9	0.9
42	4.2		10	1		32	3.2		11	1.1		15	1.5
38	3.8		3	0.3		37	3.7		14	1.4		1	0.1
37	3.7		9	0.9		39	3.9		3	0.3		3	0.3
50	5		15	1.5		40	4		9	0.9		13	1.3
38	3.8		16	1.6		42	4.2		8	0.8		15	1.5
40	4		11	1.1		50	5		13	1.3		14	1.4
51	5.1		13	1.3		51	5.1		15	1.5		16	1.6
45	4.5		17	1.7		55	5.5		14	1.4		10	1
19	1.9		33	3.3		15	1.5		22	2.2		34	3.4
11	1.1		24	2.4		26	2.6		34	3.4		26	2.6
9	0.9		19	1.9		35	3.5		40	4		18	1.8
g
Latency(s)
CR				GF		MB			Heat-killed			Supernate
103				308		76				278			298
102				287		82				257			242
89				255		89				275			233
81				209		78				239			251
80				210		75				219			204
88				321		83				200			313
75				341		84				291			207
78				309		88				321			317
89				275		99				259			332
101				215		101				235			219
208				109		205				315			218
234				129		257				110			136
303				143		312				115			116
279				163		167				163			176
156				126		189				136			183
h
Lunges									i
CR			GF			L.p			Latency(s)
Lunges in 10 mins	Lunges /min		Lunges in 10 mins	Lunges /min		Lunges in 10 mins	Lunges /min			CR			GF			L.p
36	3.6		5	0.5		36	3.6			105			302			47
21	2.1		20	2		58	5.8			78			156			68
39	3.9		6	0.6		47	4.7			161			129			51
24	2.4		7	0.7		46	4.6			75			392			105
46	4.6		4	0.4		33	3.3			79			208			71
57	5.7		22	2.2		48	4.8			89			223			163
52	5.2		15	1.5		57	5.7			61			331			66
39	3.9		8	0.8		54	5.4			82			212			77
23	2.3		12	1.2		50	5			58			231			88
27	2.7		18	1.8		39	3.9			148			325			102
31	3.1		11	1.1		43	4.3			77			261			85
27	2.7		16	1.6		54	5.4			102			146			67
19	1.9		10	1		26	2.6			74			118			144
22	2.2		9	0.9		14	1.4			66			219			99
28	2.8		5	0.5		18	1.8			157			175			57

## Sheet: Figure-2
a														b
male 24h locomotion at 25℃	CR			MB			GF			L.p				male mean velocity of 24h locomotion at 25℃	CR			GF			MB			L.p
No. of hour	Mean	SEM	N	Mean	SEM	N	Mean	SEM	N	Mean	SEM	N			Mean velocity			Mean velocity			Mean velocity			Mean velocity
0	274.032	11.3004	24	242.063	15.0239	24	253.367	18.0527	24	246.018	8.61715	24			50.0662			49.8407			46.947			38.3041
0.5	119.144	11.8996	24	149.394	14.3357	24	199.842	28.7597	24	132.056	7.32151	24			48.2249			45.8223			46.7399			40.0401
1	143.24	8.0741	24	95.503	15.5616	24	115.943	26.5639	24	71.9029	5.84929	24			43.5092			40.0495			44.4435			40.8816
1.5	124.391	7.16221	24	77.1724	13.4287	24	69.0571	24.1479	24	32.4156	5.5541	24			45.1829			42.3422			52.0078			41.659
2	46.2592	7.47711	24	49.263	12.201	24	34.3743	12.5248	24	26.5168	5.75577	24			41.2698			45.619			53.4607			42.4519
2.5	29.8334	5.03487	24	37.7277	10.2848	24	30.9914	3.87304	24	22.1141	5.65934	24			44.2856			53.9469			45.9142			43.0185
3	32.987	6.78261	24	36.0629	10.2245	24	31.006	3.71073	24	25.2407	5.67788	24			46.1486			50.1875			44.1184			43.5488
3.5	27.7322	4.15879	24	31.6901	7.10357	24	27.5019	3.96849	24	21.5188	5.66212	24			42.546			42.2932			43.6912			44.0562
4	19.5258	3.38239	24	29.7848	6.96884	24	33.9781	4.14433	24	22.398	5.61402	24			40.9006			40.3918			46.4885			34.5366
4.5	22.0156	3.85855	24	35.4562	6.26154	24	28.6926	5.03967	24	23.826	5.62143	24			45.4737			46.9639			43.5498			44.9907
5	25.3141	4.05194	24	29.9955	5.88099	24	24.6835	6.18623	24	23.2829	5.76204	24			51.8813			43.5415			42.2942			45.4741
5.5	35.0395	6.91693	24	34.0207	7.40724	24	30.8962	6.90524	24	22.4841	5.54207	24			45.7014			44.1364			51.475			41.5889
6	30.0462	5.80412	24	43.2438	10.0582	24	29.4584	6.22881	24	24.7481	5.62404	24			46.3015			42.4528			42.5607			46.3081
6.5	33.4428	9.76345	24	33.8738	7.27834	24	32.5233	10.9089	24	30.6608	5.71845	24			45.4073			47.4529			45.1933			42.1629
7	25.4379	4.25182	24	39.052	5.64479	24	30.7977	6.10389	24	28.213	5.82997	24			46.5073			48.5986			43.9102			39.3329
7.5	23.5183	4.59656	24	35.1951	8.1236	24	38.0319	6.60033	24	25.5795	5.77261	24			46.7603			44.999			44.1739			37.7867
8	22.6923	4.31738	24	37.1592	10.4987	24	37.4859	13.3175	24	28.1876	5.73652	24			47.7636			54.6001			40.5571			28.4407
8.5	19.4917	3.69623	24	30.8046	10.9089	24	29.7531	21.0823	24	31.6789	5.66892	24			41.1186			42.9171			42.5878			48.8631
9	25.4855	6.67626	24	31.0163	12.6285	24	28.0992	19.0498	24	40.6923	5.5653	24			33.4623			45.9179			41.9742			39.438
9.5	30.2177	9.27679	24	55.9217	10.1848	24	74.1504	6.25003	24	74.3575	5.61199	24			21.9784			19.6755			22.8674			50.032
10	85.8343	5.79499	24	101.872	11.5773	24	92.9041	9.41869	24	150.803	5.45713	24			41.7865			22.9775			23.578			40.9019
10.5	144.394	13.7576	24	187.185	11.4659	24	152.124	17.2674	24	160.645	6.46581	24			31.9783			23.7664			28.9753			42.0175
11	67.5453	5.34337	24	67.5507	10.0075	24	60.2471	12.7281	24	91.6389	12.0156	24			27.1453			33.3567			37.9764			33.0519
11.5	29.0808	7.21102	24	32.9741	14.1622	24	34.0113	17.0581	24	49.1721	5.61891	24			28.4355			24.7674			31.8746			54.7633
12	27.9454	7.69935	24	25.8199	16.1762	24	25.116	17.3593	24	44.8412	5.72728	24
12.5	32.061	6.86341	24	41.0056	14.9104	24	21.3239	18.1154	24	39.8102	6.25206	24
13	31.3586	6.42561	24	30.7517	13.0647	24	19.7498	19.0814	24	34.3857	5.67098	24
13.5	26.3357	3.38171	24	27.9419	11.4541	24	20.5168	12.703	24	30.8008	5.43011	24
14	28.0199	1.78066	24	20.9693	8.55824	24	29.6438	13.2802	24	31.8088	5.71917	24
14.5	27.9258	3.01477	24	22.2944	8.24829	24	34.1765	12.2407	24	28.0714	6.55635	24
15	20.812	1.46877	24	22.1196	8.72069	24	34.7518	9.63197	24	28.2428	6.00268	24
15.5	37.24	3.5295	24	20.9419	7.104	24	31.5559	10.3775	24	21.128	5.89506	24
16	28.4662	2.22783	24	20.4829	7.12487	24	30.7036	10.5065	24	31.5053	5.87144	24
16.5	37.2188	3.15908	24	20.7788	9.03928	24	31.7189	11.6925	24	22.7086	6.08736	24
17	29.3126	2.83166	24	21.3015	7.85984	24	27.8776	6.94065	24	21.2374	5.95383	24
17.5	37.0592	3.18706	24	19.7952	8.03616	24	33.8525	9.0689	24	21.1714	5.70519	24
18	31.8651	3.25417	24	18.7554	7.75823	24	32.8974	7.59767	24	18.4896	5.7393	24
18.5	36.0353	3.96072	24	25.3679	7.5567	24	35.4608	8.49893	24	22.4988	5.78581	24
19	30.0236	3.90594	24	34.5123	7.58459	24	43.6485	5.70861	24	21.5677	5.89659	24
19.5	36.2336	2.36794	24	33.6914	6.51103	24	28.8341	5.72808	24	22.3943	5.7879	24
20	33.461	2.758	24	29.3944	6.59745	24	26.5998	5.22036	24	21.3681	5.57413	24
20.5	34.7449	3.12567	24	32.0625	7.15091	24	17.0087	5.89299	24	22.6194	5.55882	24
21	32.9403	4.50138	24	30.0701	7.14085	24	13.3708	11.338	24	21.5104	5.66571	24
21.5	37.7688	2.74103	24	29.9657	6.13759	24	16.7281	6.90299	24	23.3837	5.82901	24
22	30.7685	2.86758	24	35.879	6.24195	24	16.3487	6.56205	24	23.196	5.71693	24
22.5	29.1595	3.70226	24	42.3189	7.49139	24	28.5915	14.8416	24	24.5573	5.87201	24
23	27.6807	3.23721	24	29.6097	6.034	24	31.2777	13.0215	24	21.367	5.93255	24
23.5	28.5095	6.35884	24	23.3198	7.30032	24	26.2764	9.65441	24	21.9376	5.93726	24
24	28.8796	6.69528	24	30.0193	6.88338	24	31.6101	8.53246	24	22.3654	5.67975	24
c
Male sleep														d	CR			GF			MB			L.p
	CR			GF			MB			L.p				Male sleep amount(min)
No. of hour	Mean	SEM	N	Mean	SEM	N	Mean	SEM	N	Mean	SEM	N			1027.4			834.725			1066.52			637.402
0	0.92593	0.43991	24	2.4483	0.95925	24	0.92857	0.44818	24	1.00202	0.302735	24			974.867			1108.64			1198.89			858.21
0.5	2.7407	1.2399	24	9.7241	2.0755	24	1.4643	0.56291	24	1.56058	0.565548	24			980.996			1144.07			1092.73			1070.14
1	5.4444	1.3464	24	15.3793	1.9761	24	4.4643	1.2072	24	4.14259	1.43006	24			868.78			1123.18			1147.8			1082.03
1.5	9.3704	1.2923	24	18.2414	1.7275	24	9.1786	1.1648	24	9.0359	0.884155	24			1136.37			1170.58			1053.36			1089.92
2	15.2222	2.1003	24	17.5862	1.486	24	14.1786	2.9579	24	14.1895	3.3241	24			1100.03			609.022			1149.85			1095.08
2.5	15.1111	1.9181	24	20.4138	1.2283	24	16.3214	1.0779	24	16.2283	1.12268	24			1056.99			1104.37			1101.8			901.27
3	18.4815	1.9759	24	20.4828	0.88865	24	19.6786	2.6101	24	19.2924	2.39497	24			1078.52			1108.54			983.815			1107.42
3.5	21.5556	1.7323	24	22.3103	0.91526	24	24.3857	2.0131	24	24.7164	2.56042	24			1102.57			1124.31			1106.72			813.275
4	22.8148	1.7855	24	22.2069	1.2038	24	23	1.5595	24	22.5599	1.89112	24			1086.88			1120.6			675.915			1119.05
4.5	24.1481	1.5319	24	24.3103	0.82016	24	24.6071	3.0415	24	24.9507	2.71915	24			946.581			1100.33			1106.44			621.973
5	24.963	1.3893	24	25.8621	0.081913	24	24.8214	1.987	24	24.7812	2.14477	24			963.097			1110.75			767.099			928.197
5.5	26.1852	1.0337	24	27.4483	0.30829	24	25.8214	1.2599	24	25.8176	1.33119	24			1015.09			903.62			1157.17			1134.1
6	27.8889	0.90792	24	28.3793	0.42523	24	26.9286	1.064	24	26.91	0.901437	24			1010.8			1019.69			1073.56			1137.32
6.5	28.4074	0.60449	24	28.1034	0.50208	24	26.5	1.2285	24	26.4107	1.11937	24			966.836			1110.89			1052.59			1142.11
7	28.5556	0.53731	24	28.3448	0.59197	24	28.3214	1.6314	24	27.6688	1.61687	24			1094.49			1103.37			1198.53			848.327
7.5	26.5185	1.0369	24	27.5517	0.80727	24	26.2857	1.5074	24	26.5384	1.09514	24			937.455			1118.34			1175.8			1151.67
8	21.5556	1.6532	24	21.1724	0.62397	24	28.5357	1.067	24	28.4615	1.14531	24			798.758			756.917			1165.08			656.786
8.5	20.6667	1.7919	24	21.2069	0.99305	24	27.6786	1.6828	24	28.0781	0.908494	24			1013.88			1133.62			891.175			1163.51
9	20.4074	1.3442	24	19.7241	1.2701	24	23.3929	1.1562	24	23.5348	0.875116	24			1023.96			1176.06			1127.7			1168.79
9.5	17.8148	1.7655	24	16.931	1.8754	24	18.3929	1.5217	24	18.3367	0.943984	24			937.323			1139.97			940.449			776.896
10	9.1481	1.5903	24	16	1.9425	24	18.2143	1.7513	24	18.3747	1.60193	24			1038.77			639.754			627.858			1183.94
10.5	6.2963	0.84195	24	10.2414	1.5334	24	10.6786	1.61947	24	11.0067	1.36362	24			975.56			700.765			645.876			1191.9
11	1.5185	0.78514	24	3.7586	0.95548	24	4.92857	0.63682	24	4.86274	0.693665	24			1006.17			618.965			618.977			1189.66
11.5	9.37037	1.37037	24	1.8966	0.92228	24	1.60714	0.4283	24	1.57349	0.392416	24
12	12.7037	1.1849	24	9.6897	1.4723	24	17.6786	1.1068	24	17.3412	1.00796	24
12.5	28.5556	1.1226	24	27.4138	1.1718	24	29.4286	0.53558	24	29.216	0.419486	24
13	28.8519	0.96033	24	30	0	24	29.8571	0.084739	24	29.8215	0.080797	24
13.5	29.5926	0.25742	24	28.9655	0.034483	24	28.6786	0.66875	24	28.6451	0.778744	24
14	29.4444	0.38242	24	28.931	0.068966	24	29.243	0.035714	24	30	0	24
14.5	29.4074	0.37462	24	28.8966	0.075996	24	29.2857	0.094241	24	29.7642	0.084409	24
15	29.2963	0.31494	24	28.7586	0.11802	24	29.5286	0.071429	24	29.8036	0.057981	24
15.5	29.2963	0.47386	24	28.7931	0.14366	24	29.571	0.084739	24	29.8058	0.17712	24
16	29.5556	0.20901	24	28.5517	0.21396	24	29.6429	0.22546	24	29.6344	0.198153	24
16.5	29.7778	0.12327	24	28.3793	0.3593	24	29.1571	0.099127	24	29.8041	0.175647	24
17	29.2593	0.38339	24	28.4138	0.29158	24	29.7857	0.15734	24	29.5245	0.450932	24
17.5	28.7407	0.57634	24	28.1034	0.672	24	29.6429	0.22546	24	29.6431	0.206683	24
18	29.6667	0.22646	24	28.8966	0.48205	24	29.7857	0.14869	24	29.7543	0.119984	24
18.5	28.7407	0.7709	24	28.6552	0.15909	24	28.5	0.78764	24	28.6144	0.728514	24
19	28.6667	0.48628	24	28.0345	0.31185	24	29.4286	0.4347	24	29.3044	0.329927	24
19.5	28.1481	0.68293	24	28.069	0.42383	24	29.5357	0.19574	24	29.5333	0.197939	24
20	28.7407	0.58371	24	28.3793	0.55357	24	28.7857	0.62859	24	28.7096	0.489403	24
20.5	28.1481	1.1836	24	28.1379	0.27058	24	28.7143	0.90539	24	28.7265	0.83696	24
21	28.2926	1.4315	24	28	0.5702	24	28.9643	0.42874	24	29.0089	0.500215	24
21.5	28	1.1791	24	28.3448	0.53974	24	27.4643	1.1345	24	27.4267	1.08757	24
22	28.1407	1.7259	24	26.9655	1.1527	24	29.1786	0.48264	24	29.0422	0.558596	24
22.5	28.1926	1.7705	24	25.1034	1.2048	24	28.5357	0.46713	24	28.5776	0.887451	24
23	26.1481	1.669	24	23.1379	1.5502	24	26.3214	0.95404	24	26.4002	1.01597	24
23.5	23.3333	1.45	24	21	1.8911	24	24.1071	1.4651	24	23.2849	1.58745	24
24	12.963	1.0854	24	3.2069	1.0878	24	2.1071	1.0044	24	1.97822	0.860301	24
24.5	5.963	1.5603	24	9.5862	1.9485	24	3.3214	1.1444	24	3.62052	1.10454	24
25	9.4074	1.8484	24	15.4138	2.1006	24	13.9286	1.8511	24	13.6324	1.81268	24
25.5	12.2222	1.9636	24	18.8621	1.7517	24	14.5	2.6702	24	14.2589	2.38422	24
26	17.5556	2.0116	24	24.2069	1.4258	24	26.3214	1.9308	24	26.2777	2.17779	24
26.5	27.6667	2.0437	24	25.4828	1.0675	24	26.75	1.8931	24	26.4712	1.80668	24
27	28	1.6955	24	26.7586	0.84027	24	28.3929	1.3285	24	27.4324	1.59249	24
27.5	28.845	1.12	24	28.7241	0.44913	24	28.6429	1.1677	24	28.4935	0.906393	24
28	28.1852	1.1209	24	28.2759	0.76708	24	28.6429	1.3404	24	28.5475	1.20778	24
28.5	28.7037	1.091	24	28.4483	0.81032	24	28.3571	1.5513	24	28.6837	1.19542	24
29	28.9259	0.86054	24	29.069	0.32894	24	28.6786	1.1171	24	28.5163	1.46557	24
29.5	28.7037	0.81792	24	28.8276	0.52304	24	28.6071	1.2068	24	28.2475	0.983661	24
30	28.1111	0.73445	24	29.1724	0.43569	24	28.6786	1.0282	24	28.5311	0.727356	24
30.5	27.6296	1.0407	24	29.2414	0.46465	24	28.2857	1.3379	24	28.4947	1.30115	24
31	28	1.4332	24	27.4483	0.86899	24	26.1429	1.2575	24	26.4493	1.41291	24
31.5	26.7407	0.8764	24	28.2069	0.56013	24	25.8214	1.4675	24	26.4251	1.04389	24
32	28.3519	1.4663	24	27.9655	0.68316	24	24.9286	1.1443	24	24.9402	1.23114	24
32.5	21.3704	1.6964	24	25.3793	1.0356	24	24.7143	1.6258	24	24.0888	1.45789	24
33	20.4074	1.4785	24	24.0345	1.3785	24	23.9643	1.5917	24	24.2925	1.55445	24
33.5	17.4074	1.589	24	22.1724	1.4806	24	19.2143	1.2364	24	19.3086	1.09423	24
34	9.1111	1.5647	24	16.8621	1.6118	24	15.8571	1.8437	24	15.5364	1.82133	24
34.5	2.4444	1.0033	24	8	1.3159	24	3.3214	1.1139	24	3.49882	0.964429	24
35	1.9259	0.94421	24	3.1724	1.061	24	1.0357	0.68522	24	0.94505	0.610627	24
35.5	10.963	1.56104	24	1.1379	0.58031	24	1.1071	0.48343	24	1.04562	0.452722	24
36	13	1.1234	24	9.2414	1.3866	24	18.3929	0.92916	24	18.4724	1.14875	24
36.5	28.4444	1.1551	24	26.6897	1.4117	24	29.2857	0.41102	24	29.3326	0.412086	24
37	29.8148	0.11979	24	28.8276	0.75278	24	29.4643	0.31067	24	29.4433	0.296683	24
37.5	29.923	0.037037	24	29.3586	0.17655	24	29	0.83413	24	28.7514	0.712941	24
38	29.913	0.037037	24	29.3241	0.20995	24	29.0357	0.79928	24	28.9238	0.824983	24
38.5	29.8519	0.087766	24	29.3207	0.20107	24	29.2357	0.46429	24	29.2534	0.40625	24
39	29.5185	0.37122	24	29.3931	0.10386	24	29.1929	0.078668	24	30	0	24
39.5	29.7037	0.18347	24	29.3241	0.24261	24	29.2214	0.14596	24	29.7417	0.202895	24
40	29.2222	0.63455	24	29.4483	0.29606	24	29.0714	0.7523	24	28.8296	0.775445	24
40.5	29.6296	0.24546	24	29.7931	0.17462	24	29.1929	0.46672	24	29.3612	0.392026	24
41	28.7037	0.65766	24	29.1034	0.41029	24	29.1786	0.45731	24	29.1382	0.460213	24
41.5	30	0	24	29.1379	0.49809	24	29.1929	0.43746	24	29.3545	0.439924	24
42	28.4074	0.88072	24	29.1034	0.3113	24	29.5357	0.18886	24	29.5837	0.159239	24
42.5	28.3704	0.7184	24	29.069	0.42383	24	28.8929	0.67913	24	28.6585	0.640445	24
43	28.0741	0.88824	24	28.9655	0.3347	24	29.5714	0.29738	24	29.4169	0.33123	24
43.5	28.2963	0.65332	24	28.8276	0.40946	24	29.0714	0.75054	24	28.9421	0.593399	24
44	28.7778	0.54258	24	29.2069	0.25969	24	29.5357	0.25964	24	29.5072	0.285359	24
44.5	26.4444	1.1464	24	28.6897	0.4301	24	28.5	0.62678	24	28.8178	0.611845	24
45	26.7037	1.264	24	27.4483	0.88025	24	27.8929	0.79406	24	27.5442	0.768963	24
45.5	22.7407	1.7094	24	27.5172	0.74381	24	27.8214	0.82944	24	27.9117	0.677601	24
46	18.5185	1.7504	24	22.6207	1.2725	24	22.2857	1.3675	24	22.305	1.20459	24
46.5	25.7037	1.3374	24	25.2414	0.9934	24	27.5714	0.98592	24	27.3883	1.21453	24
47	26.0741	1.1838	24	21.931	1.5607	24	27.0714	1.0117	24	28.0004	0.999008	24
47.5	20.8148	1.6905	24	19.6207	1.6381	24	15.0714	1.3627	24	15.2832	1.32342	24
48	3.7037	1.0858	24	2.9655	0.69743	24	2.2143	0.7583	24	2.37875	0.765932	24
e
Female 24h locomotion at 25℃														f
No. of hour	CR			MB			GF			L.p				Female mean velocity of 24h locomotion at 25℃	CR			GF			MB			L.p
	Mean	SEM	N	Mean	SEM	N	Mean	SEM	N	Mean	SEM	N			61.5259			72.3288			66.6943			50.3199
0	297.485	12.642	24	292.16	17.4392	24	290.337	21.7696	24	229.265	14.1516	24			70.2249			65.8407			62.8298			52.0352
0.5	213.118	14.1595	24	203.996	14.6057	24	199.154	21.9689	24	158.022	16.0641	24			61.4708			70.5868			71.9553			52.5481
1	166.492	15.2805	24	184.386	13.9256	24	177.03	16.5402	24	135.569	15.6441	24			66.8758			75.0463			72.0221			54.458
1.5	139.005	13.6758	24	154.672	12.5104	24	140.576	10.9633	24	100.418	12.5718	24			70.8941			54.2675			61.2355			55.5487
2	127.752	11.2259	24	94.9128	5.47555	24	97.5906	4.38776	24	62.9743	9.24471	24			59.123			61.4978			68.0299			38.4577
2.5	27.868	6.85997	24	35.5556	3.34329	24	65.4304	5.77394	24	60.6898	8.26423	24			62.0429			70.8329			67.3958			56.5
3	38.6871	9.00459	24	24.3305	4.58178	24	53.5171	4.94934	24	49.7383	8.37296	24			68.9659			59.3561			62.5912			57.5931
3.5	85.1931	9.47784	24	26.9585	7.04519	24	46.6013	6.3699	24	44.0389	7.85448	24			67.0979			63.0419			60.8222			58.8699
4	35.0594	8.70575	24	25.3206	4.69031	24	30.3791	9.64444	24	27.4214	6.68742	24			70.5761			67.3141			73.0688			59.9472
4.5	24.2735	3.81573	24	26.0146	6.07614	24	34.2676	9.9301	24	31.72	8.14611	24			70.0099			69.028			57.2673			70.2904
5	36.3165	5.08127	24	28.1006	6.77518	24	27.9575	13.2029	24	28.0427	6.86357	24			66.3184			70.1485			64.1079			61.0981
5.5	26.5915	3.67973	24	31.9517	6.54132	24	34.5885	10.4354	24	30.3828	6.52812	24			67.9159			58.0285			57.5219			62.0059
6	29.3081	3.71424	24	29.3174	6.30003	24	28.5883	8.04186	24	24.5757	5.6488	24			60.4244			64.1687			59.5909			63.0088
6.5	32.0158	10.5339	24	28.3535	6.45303	24	33.4617	11.8571	24	32.4193	5.927	24			55.0135			71.538			65.4518			63.7589
7	45.733	10.0487	24	24.6128	6.73532	24	30.0671	6.83942	24	28.8043	4.8729	24			54.4395			65.0114			67.6146			64.7897
7.5	34.8551	5.37924	24	29.0418	6.97259	24	33.5824	7.71418	24	32.9962	7.57034	24			63.246			66.4887			58.102			65.5958
8	29.055	4.0366	24	24.5392	6.5854	24	33.2565	6.47867	24	31.3766	6.60281	24			70.7054			70.3846			67.4025			66.6014
8.5	32.3772	5.4448	24	26.1025	5.74169	24	52.9694	8.72797	24	54.2075	8.54647	24			59.5008			55.011			66.5215			67.9262
9	35.245	8.39662	24	42.8661	10.866	24	40.0853	11.0305	24	40.7645	7.97524	24			31.543			30.5658			37.1245			69.0448
9.5	35.7973	12.5879	24	44.2226	11.4709	24	32.8987	12.5343	24	30.9309	7.11533	24			38.091			29.4546			41.6742			70.3787
10	38.873	9.86768	24	43.038	10.9528	24	31.5378	6.69285	24	27.1731	6.23041	24			48.972			41.8662			48.9557			53.2066
10.5	51.8804	11.0769	24	48.4848	11.8324	24	32.2423	8.25812	24	29.7188	7.224	24			40.45			33.7563			36.8671			55.4968
11	66.3276	10.4205	24	37.3309	8.69485	24	36.4018	9.11214	24	30.7716	7.57096	24			51.452			32.7657			40.7565			52.5267
11.5	80.2964	10.9431	24	52.6793	6.12521	24	66.5972	12.4664	24	64.4735	9.13969	24
12	122.704	10.7044	24	125.104	13.7664	24	187.644	24.8775	24	190.407	20.1976	24
12.5	176.3	12.7024	24	194.902	21.1684	24	178.784	23.513	24	176.405	19.9742	24
13	193.058	12.0376	24	123.701	15.6273	24	145.245	18.92	24	141.498	20.5779	24
13.5	171.784	10.7315	24	59.8478	9.66269	24	89.7799	10.0389	24	133.429	12.3575	24
14	131.956	9.33758	24	60.1931	12.0445	24	71.944	13.3475	24	96.9278	12.6481	24
14.5	83.6056	7.04016	24	55.0421	10.297	24	57.8585	15.3041	24	104.93	13.0875	24
15	57.8064	7.30522	24	39.3745	9.09104	24	96.3098	17.2799	24	60.1314	10.2826	24
15.5	46.2503	6.38653	24	52.5365	10.9027	24	76.902	12.1532	24	74.6314	9.7194	24
16	39.6834	8.41851	24	52.536	9.86069	24	36.4969	6.89973	24	43.4017	9.06525	24
16.5	22.8054	4.82936	24	53.6917	10.9622	24	38.4562	9.63512	24	42.3982	8.08604	24
17	27.7159	5.6577	24	66.8135	11.5417	24	35.3485	8.46173	24	39.4571	9.25342	24
17.5	29.8091	7.76662	24	66.4125	12.2656	24	40.9685	10.9152	24	32.2873	9.57222	24
18	26.909	5.71379	24	63.0901	9.55119	24	29.7081	8.1111	24	32.2734	7.9719	24
18.5	27.5745	6.10224	24	39.5942	10.1017	24	37.3476	12.7507	24	34.3248	7.93408	24
19	23.2841	5.16481	24	50.0038	14.2336	24	46.0316	11.0343	24	33.6064	7.49965	24
19.5	22.9072	5.41886	24	53.5577	11.2989	24	41.0974	8.32056	24	38.9342	7.3498	24
20	29.2185	4.40001	24	48.1228	11.1312	24	26.9549	9.17198	24	34.0243	7.68277	24
20.5	22.8155	5.36246	24	53.2406	9.83414	24	24.5089	8.45257	24	23.5993	6.68821	24
21	26.8775	5.31382	24	62.3209	11.1043	24	26.3726	8.00995	24	25.4916	5.6984	24
21.5	27.4088	3.98218	24	75.6884	13.211	24	33.8673	9.41138	24	33.3622	7.57844	24
22	21.0514	4.87792	24	50.1365	17.9904	24	29.2904	16.8349	24	24.1941	4.50431	24
22.5	25.6505	4.80892	24	52.0702	19.5595	24	39.4729	18.4323	24	32.1364	6.74589	24
23	22.6699	5.07371	24	27.6104	10.674	24	26.8269	20.151	24	27.5022	6.12425	24
23.5	30.0039	4.43562	24	23.4003	12.3412	24	15.5655	15.5171	24	27.314	6.37231	24
24	31.7601	4.82256	24	39.2184	12.6722	24	32.1211	15.3109	24	14.1037	3.05986	24
g
Female sleep													h
No. of hour	CR			GF			MB			L. p				Female sleep amount(min)	CR			GF			MB			L.p
0	0.92857	0.44818	24	1.2188	0.7261	24	1.8802	0.2129	24	1.8996	0.257169	24			1089.96			943.73			939.673			912.609
0.5	2.4643	0.96291	24	1.6875	0.9414	24	2.16667	0.5596	24	2.1382	0.600787	24			854.348			877.966			1150.25			920.371
1	4.4643	1.4072	24	6.875	1.8182	24	7	1.2264	24	7.4195	0.993025	24			810.69			965.408			981.749			982.106
1.5	5.1786	1.4648	24	7.7813	1.4282	24	7.6667	1.8294	24	7.1209	1.25811	24			877.627			927.277			917.404			669.472
2	9.1786	1.9579	24	10.5313	1.274	24	11.5263	1.7234	24	11.6752	1.27592	24			944.723			1101.38			620.892			905.862
2.5	9.3214	1.8779	24	10.5	0.79945	24	13.6786	1.179	24	14.0254	0.970535	24			911.575			916.952			889.01			925.656
3	19.6786	2.1101	24	19.0313	0.77834	24	14.5245	0.91855	24	14.5666	1.12433	24			1065.18			866.606			1000.05			994.777
3.5	22.7857	2.2131	24	21.875	0.57282	24	22.5263	1.241	24	22.5835	1.27135	24			871.218			872.706			627.098			1004.76
4	25	1.8595	24	24.1563	0.54275	24	24.4211	0.9609	24	24.0088	0.897491	24			694.306			893.731			983.158			959.213
4.5	24.6071	2.0415	24	25.625	0.47678	24	25.0446	1.0669	24	25.1548	0.953366	24			956.307			1072.07			1036.19			934.967
5	25.8214	1.787	24	25.6875	0.51085	24	25.7231	0.9247	24	25.5856	1.04162	24			871.211			930.335			832.879			927.321
5.5	24.8214	1.2599	24	25.1875	0.32823	24	25.4821	0.61677	24	25.4043	0.569634	24			881.657			883.616			667.984			645.524
6	25.9286	1.064	24	25.3125	0.34325	24	25.4321	0.95917	24	25.3358	0.960678	24			864.181			1133.83			967.608			764.898
6.5	25.5	1.2285	24	25.8125	0.53963	24	25.7863	0.77089	24	25.9333	0.849295	24			424.174			935.319			600.758			979.541
7	25.3214	1.6314	24	26.0625	0.56962	24	23.1214	1.0039	24	23.4794	0.859773	24			824.701			905.835			761.525			960.679
7.5	25.2857	1.5074	24	25.6563	0.42505	24	21.4412	1.7408	24	20.9961	0.592101	24			878.508			904.135			1134.61			948.678
8	25.5357	1.167	24	25.0313	0.88842	24	23.8214	1.3916	24	23.8523	1.41164	24			625.962			762.98			942.254			940.046
8.5	25.6786	1.4828	24	23.8125	1.079	24	23.3678	1.4223	24	23.3705	1.53515	24			866.635			603.162			910.603			943.914
9	25.3929	1.1562	24	22.8125	1.1021	24	21.8821	1.7657	24	21.7405	1.64294	24			1080.54			718.871			915.991			1112.02
9.5	16.3929	1.5217	24	19.1563	1.6084	24	17.2857	1.8846	24	16.3545	1.49044	24			848.575			876.8			953.287			1027.72
10	16.2143	1.7513	24	14.7813	1.7313	24	15.5678	2.1135	24	15.9903	2.17114	24			931.365			890.149			944.177			895.476
10.5	9.6786	0.61947	24	9.375	1.7931	24	8.5678	1.9858	24	7.903	1.86232	24			841.578			609.564			626.452			986.822
11	1.92857	0.53682	24	2.8125	1.279	24	2.9221	1.4999	24	2.4362	1.3265	24			796.722			675.891			707.891			871.481
11.5	2.60714	0.4283	24	1.0938	1.0882	24	1.1607	1.1	24	1.4542	0.9405	24			927.363			709.246			616.435			969.797
12	15.6786	1.1068	24	13.7188	1.1476	24	12.4286	1.7117	24	12.2998	1.80956	24
12.5	25.4286	0.53558	24	25.7188	0.19174	24	24.3678	0.77434	24	24.2775	0.758657	24
13	25.0571	0.084739	24	25.0375	0.043476	24	25.0857	0.087939	24	25.0657	0.070271	24
13.5	25.0786	0.66875	24	25.0375	0.043476	24	25.0286	0.055377	24	25.0464	0.065024	24
14	25.0643	0.035714	24	25.075	0.07446	24	25	0.3426	24	24.8409	0.923129	24
14.5	25.7857	0.094241	24	25	0.16564	24	25.886	0.12	24	25.841	0.091096	24
15	25.9286	0.071429	24	25.4688	0.3914	24	25.9286	0.055377	24	25.9163	0.05958	24
15.5	25.8571	0.084739	24	25.6563	0.16564	24	25.6843	0.22891	24	25.7534	0.204801	24
16	25.6429	0.22546	24	25.8438	0.12787	24	25.5286	0.26533	24	25.5315	0.331795	24
16.5	25.8571	0.099127	24	25.8125	0.094586	24	25.7678	0.17588	24	25.7938	0.164665	24
17	25.7857	0.15734	24	25.875	0.086951	24	25.5678	0.30044	24	25.5599	0.35149	24
17.5	25.6429	0.22546	24	25.6875	0.1875	24	25.6428	0.22271	24	25.6763	0.233958	24
18	25.7857	0.14869	24	25.5938	0.24536	24	24.9642	0.67201	24	25.555	1.83964	24
18.5	24.5	0.78764	24	25.75	0.14199	24	24.8857	0.63592	24	25.6938	1.67523	24
19	25.4286	0.4347	24	25.8125	0.13794	24	24.8571	0.1633	24	25.9743	1.91489	24
19.5	25.5357	0.19574	24	25.5313	0.29779	24	24.5678	0.28331	24	24.6502	0.878304	24
20	25.7857	0.62859	24	25.1875	0.32203	24	24.4867	0.29507	24	24.3741	0.252159	24
20.5	18.7143	0.90539	24	15.375	0.34122	24	24.2867	0.46188	24	24.2331	0.429672	24
21	14.9643	0.42874	24	15.4375	0.23304	24	24.5296	0.27154	24	24.518	0.314387	24
21.5	12.4643	1.1345	24	11.0625	0.43053	24	23.8821	0.71021	24	24.0216	0.653347	24
22	9.1786	0.48264	24	9.8125	0.11392	24	15.9678	0.8631	24	16.1281	1.13715	24
22.5	8.5357	0.46713	24	9.2813	0.38425	24	7.9214	0.72553	24	8.0645	0.740522	24
23	5.3214	0.95404	24	4.5	0.18513	24	8.7296	0.6596	24	8.5308	0.724874	24
23.5	5.1071	1.4651	24	4.5938	0.21468	24	3.4535	1.1747	24	3.3571	1.20211	24
24	2.1071	1.0044	24	1.7188	1.7111	24	2.1286	1.5059	24	2.2923	1.3046	24
24.5	11.3214	1.1444	24	11.6563	1.8538	24	10.1286	2.1504	24	3.9354	1.86719	24
25	13.9286	1.4511	24	14.5625	1.9817	24	9.6786	0.1229	24	3.5047	0.462814	24
25.5	4.5	1.6702	24	4.625	1.7435	24	3.6429	0.861	24	3.4539	0.779418	24
26	6.3214	1.8308	24	6.1563	1.7362	24	2.1214	0.916	24	2.2334	0.840017	24
26.5	6.75	1.8931	24	6.2813	1.3863	24	8.8857	1.8505	24	6.6581	1.00825	24
27	8.3929	2.0285	24	7.2188	1.1357	24	21.8214	1.3379	24	21.8818	1.20747	24
27.5	18.6429	2.1677	24	18.6563	1.1141	24	5.8821	1.6388	24	20.4538	1.7802	24
28	20.6429	1.9404	24	20.5938	1.0877	24	18.8571	1.015	24	22.3272	1.02071	24
28.5	21.3571	1.9513	24	22.8125	1.0371	24	20.8496	0.88979	24	20.9191	0.91814	24
29	25.6786	1.2171	24	24.9688	0.84061	24	23.4429	1.2805	24	23.7394	0.928184	24
29.5	25.6071	1.2068	24	24.8125	0.9687	24	24.2857	1.0277	24	24.3803	1.01394	24
30	25.6786	1.0282	24	25.375	0.69814	24	23.6429	0.91652	24	23.343	0.859499	24
30.5	25.2857	1.1379	24	25.1563	0.63199	24	24.3643	0.7649	24	24.4662	0.767541	24
31	25.1429	1.2575	24	25.2813	0.82457	24	24.8214	0.88604	24	24.7631	0.958385	24
31.5	25.8214	0.4675	24	25.4375	0.77763	24	25.2857	1.1146	24	25.1084	0.876373	24
32	24.9286	1.1443	24	23.8125	1.1363	24	24.7143	1.2629	24	24.5456	1.34204	24
32.5	24.7143	1.7258	24	22.75	1.0989	24	23.1678	1.5997	24	23.3834	1.10391	24
33	23.9643	1.7917	24	22.625	1.0652	24	21.9643	1.8154	24	22.4061	1.57369	24
33.5	19.2143	1.9364	24	19.6875	1.3125	24	17.8464	1.9443	24	17.4977	2.04739	24
34	12.8571	1.2437	24	13.625	1.8127	24	14.1678	1.9609	24	13.9034	2.06548	24
34.5	6.3214	1.1139	24	5.9375	1.8497	24	14.4857	1.6823	24	14.4201	1.77849	24
35	1.0357	0.68522	24	1.2188	1.2163	24	7.9678	1.4183	24	7.8853	1.20483	24
35.5	1.1071	0.48343	24	2.625	0.81165	24	3.2	0.76271	24	3.2464	0.830197	24
36	15.3929	0.92916	24	12.9063	1.0854	24	14.0485	1.5028	24	14.1132	1.37363	24
36.5	26.2857	0.41102	24	26.625	0.23223	24	25.4463	0.77045	24	25.4159	0.699846	24
37	26.4643	0.31067	24	26.9063	0.06897	24	26.4463	0.36092	24	26.3833	0.306077	24
37.5	26	0.83413	24	26.9375	0.0625	24	26.3643	0.48949	24	26.4562	0.609543	24
38	26.0357	0.79928	24	26.9688	0.03125	24	26.6893	0.28119	24	26.7317	0.261851	24
38.5	26.5357	0.46429	24	26.9375	0.0625	24	26.7214	0.17814	24	26.6361	0.233345	24
39	26.8929	0.078668	24	26.9375	0.043476	24	26.2428	0.42536	24	26.2304	0.434469	24
39.5	26.8214	0.14596	24	26.8125	0.13794	24	26.6434	0.199	24	26.6367	0.158175	24
40	26.0714	0.7523	24	26.5625	0.28376	24	26.4434	0.28914	24	26.4085	0.272903	24
40.5	26.3929	0.46672	24	26.7813	0.1327	24	26.6892	0.16042	24	26.6326	0.143459	24
41	26.1786	0.45731	24	26.5313	0.27673	24	25.6453	0.76568	24	25.7632	0.715268	24
41.5	26.3929	0.43746	24	26.9063	0.06897	24	25.8821	0.64114	24	26.0103	0.63369	24
42	26.5357	0.18886	24	26.4063	0.36988	24	26.4464	0.33206	24	26.3941	0.390124	24
42.5	25.8929	0.67913	24	26.5625	0.21031	24	26.3643	0.45048	24	26.3334	0.529311	24
43	26.5714	0.29738	24	26.3125	0.24772	24	25.9293	0.55051	24	26.1441	0.583628	24
43.5	26.0714	0.75054	24	26.0938	0.4587	24	26.6434	0.36	24	26.7026	0.462656	24
44	26.5357	0.25964	24	25.7188	0.39968	24	26.3643	0.45417	24	26.3353	0.421319	24
44.5	25.5	0.62678	24	26.4063	0.32335	24	26.2893	0.39379	24	26.3341	0.452633	24
45	24.8929	0.79406	24	25.4375	0.62691	24	26.1643	0.47497	24	26.0054	0.38068	24
45.5	24.8214	0.82944	24	25.9688	0.47622	24	25.2463	0.63844	24	25.3331	0.756806	24
46	19.2857	1.3675	24	20.5625	1.1674	24	21.2463	1.3617	24	20.5851	1.13274	24
46.5	24.5714	0.98592	24	26.0313	0.43181	24	24.1643	1.2257	24	24.019	1.25349	24
47	24.0714	1.0117	24	26.6875	0.19796	24	25.9293	0.5289	24	25.8732	0.477014	24
47.5	22.0714	1.3627	24	25.9063	0.40996	24	23.8929	0.94692	24	23.6916	0.953479	24
48	9.2143	0.7583	24	7.7813	1.7699	24	2.0821	1.1327	24	1.9285	0.804417	24

## Sheet: Figure-3
a							b
Courtship							Copulation index
GF			MB				MB			GF
88			97				Mating success（n）			Mating success（n）
92			88				0			0
95			96				29	30.2083		35	36.4583
88			90				43	44.7917		54	56.25
93			94				58	60.4167		61	63.5417
96			97				69	71.875		76	79.1667
97			98				78	81.25		79	82.2917
84			97				81	84.375		83	86.4583
93			91				n=96			n=96
92			90			c	Aggression with food			Aggression with headless
43			64				GF			GF			MB			MB vs.GF
67			73				Lunges in 10 mins	Lunges /min		Lunges in 10 mins	Lunges /min		Lunges in 10 mins	Lunges /min		Lunges in 10 mins	Lunges /min
70			46				8	0.8		33	3.3		77	7.7		67	6.7
85			77				9	0.9		54	5.4		81	8.1		71	7.1
89			83				3	0.3		26	2.6		97	9.7		88	8.8
74			73				2	0.2		36	3.6		98	9.8		87	8.7
63			66				16	1.6		49	4.9		111	11.1		99	9.9
63			61				24	2.4		38	3.8		77	7.7		86	8.6
50			51				5	0.5		101	10.1		81	8.1		75	7.5
58			55				7	0.7		34	3.4		88	8.8		13	1.3
51			46				9	0.9		40	4		103	10.3		80	8
57			44				1	0.1		44	4.4		105	10.5		95	9.5
51			43				4	0.4		43	4.3		99	9.9		33	3.3
49			48				5	0.5		39	3.9		96	9.6		12	1.2
							33	3.3		44	4.4		56	5.6		67	6.7
							51	5.1		50	5		67	6.7		77	7.7
							10	1		43	4.3		77	7.7		13	1.3
							11	1.1		46	4.6		82	8.2		74	7.4
							12	1.2		99	9.9		79	7.9		47	4.7
							8	0.8		39	3.9		90	9		78	7.8
							6	0.6		44	4.4		31	3.1		50	5
							9	0.9		51	5.1		83	8.3		67	6.7
							14	1.4		43	4.3		9	0.9		68	6.8
							15	1.5		8	0.8		66	6.6		60	6
							20	2		11	1.1		12	1.2		11	1.1
							19	1.9		40	4		74	7.4		73	7.3
							d
							Winning
							GF			MB
							35.3			64.7
							n=30			n=55

## Sheet: Figure-4
Male									Female
Relative expression of genes
a									b	GF			MB
	GF			MB					Gene	Mean	SEM	N	Mean	SEM	N
Gene	Mean	SEM	N	Mean	SEM	N			Tdc2	0.0557768	0.0103287	12	0.240129	0.0662979	12
Tdc2	0.195421	0.077728	12	0.478545	0.0678146	12			Tβ h	1.85348	0.0410583	12	1.60193	0.255383	12
Tβ h	1.80136	0.574844	12	2.15282	0.717947	12			TH	1.05631	0.251277	12	1.14975	0.327474	12
TH	1.21376	0.309391	12	1.10061	0.382724	12			Tk	3.78203	0.135512	12	3.36446	0.093922	12
Tk	1.08486	0.0991979	12	1.18243	0.170426	12			Trh	1.18782	0.139403	12	1.02744	0.0729498	12
Trh	13.1189	0.290608	12	15.2117	1.20164	12			Gad1	4.30165	0.246334	12	4.04267	0.417496	12
Gad1	4.8098	0.252034	12	5.03553	1.26801	12
d
HPLC						Tdc2 neurons fluorescence (a.u.) brain									Tdc2 neurons fluorescence (a.u.)
Brain octopamine						f									g			ROI-1						ROI-2						ROI-3						ROI-4						ROI-5
GF			MB			CR			GF			MB			CR		GF		MB			CR		GF		MB		CR		GF		MB		CR		GF		MB		CR		GF		MB
1.0543			4.124			81.0155			62.57			72.1918			25.569		32.953		29.645			227.963		198.464		217.843		183.741		158.359		184.734		166.734		128.882		150.994		230.523		180.247		201.325
1.52313			3.432			75.3216			50.6385			87.1071			19.944		29.011		28.663			219.034		179.563		223.351		177.124		195.241		163.626		191.813		123.936		166.893		224.941		140.642		236.724
1.31236			2.5443			80.7493			52.9555			61.8169			31.657		20.167		25.084			209.757		183.651		219.734		189.943		181.113		215.843		182.079		111.621		173.177		239.519		177.857		227.961
1.1245			1.854			72.9113			60.3411			82.7717			22.073		15.334		22.641			231.537		177.923		198.137		181.264		188.947		171.613		159.319		142.835		196.063		228.672		219.368		246.897
1.1256			5.643			64.5872			62.6272			67.5152			26.801		23.306		19.967			224.874		194.074		232.185		210.031		168.573		158.046		195.218		137.964		195.842		245.905		195.429		233.345
1.37464			6.534			77.2365			75.455			75.7943			18.542		24.692		27.909			192.991		190.214		203.845		165.856		205.325		203.264		152.934		154.854		162.148		219.051		176.742		229.994
1.02346			6.6334			86.8225			65.7769			67.6544			22.636		27.664		20.996			215.755		177.345		223.887		188.534		188.834		185.507		177.783		126.699		177.94		247.924		175.075		233.752
1.23612			3.454			61.2231			50.8233			65.6998			26.713		20.719		23.112			219.645		189.253		219.064		179.246		190.066		194.926		180.015		134.717		181.806		203.063		170.794		248.036
0.9534			4.8755
1.14745			5.0856
h
CDM
CDM concentrate（mg/mL） 0			0.01			0.05			0.1			MB
Lunges in 10 mins	Lunges /min		Lunges in 10 mins	Lunges /min		Lunges in 10 mins	Lunges /min		Lunges in 10 mins	Lunges /min		Lunges in 10 mins	Lunges /min
6	0.6		16	1.6		25	2.5		45	4.5		46	4.6
8	0.8		18	1.8		33	3.3		51	5.1		44	4.4
10	1		20	2		36	3.6		55	5.5		43	4.3
9	0.9		21	2.1		30	3		50	5		49	4.9
8	0.8		15	1.5		27	2.7		57	5.7		55	5.5
11	1.1		13	1.3		29	2.9		48	4.8		52	5.2
12	1.2		16	1.6		27	2.7		39	3.9		53	5.3
7	0.7		18	1.8		25	2.5		44	4.4		55	5.5
8	0.8		18	1.8		22	2.2		43	4.3		54	5.4
9	0.9		19	1.9		32	3.2		58	5.8		57	5.7
10	1		22	2.2		31	3.1		54	5.4		56	5.6
12	1.2		23	2.3		36	3.6		53	5.3		59	5.9
13	1.3		21	2.1		25	2.5		51	5.1		58	5.8
11	1.1		20	2		26	2.6		49	4.9		53	5.3
7	0.7		13	1.3		23	2.3		42	4.2		48	4.8
25	2.5		9	0.9		8	0.8		32	3.2		13	1.3
26	2.6		34	3.4		9	0.9		20	2		34	3.4
30	3		11	1.1		13	1.3		8	0.8		21	2.1
29	2.9		32	3.2		11	1.1		14	1.4		7	0.7
33	3.3		27	2.7		24	2.4		9	0.9		10	1
i											j
Lunges											Lunges
Tdc2-Gal4/+(22℃)			Tdc2-Gal4/UAS-TrpA1(22℃)		.	Tdc2-Gal4/+(29℃)			Tdc2-Gal4/UAS-TrpA1(29℃)			Tdc-Gal4/+			UAS-NaChBac/+			Tdc-Gal4/UAS-NaChBac
Lunges in 10 mins	Lunges /min		Lunges in 10 mins	Lunges /min		Lunges in 10 mins	Lunges /min		Lunges in 10 mins	Lunges /min		Lunges in 10 mins	Lunges /min		Lunges in 10 mins	Lunges /min		Lunges in 10 mins	Lunges /min
9	0.9		15	1.5		8	0.8		53	5.3		8	0.8		9	0.9		46	4.6
11	1.1		18	1.8		7	0.7		37	3.7		9	0.9		12	1.2		32	3.2
12	1.2		17	1.7		9	0.9		63	6.3		6	0.6		35	3.5		43	4.3
13	1.3		14	1.4		9	0.9		51	5.1		14	1.4		12	1.2		38	3.8
14	1.4		13	1.3		10	1		44	4.4		12	1.2		13	1.3		14	1.4
17	1.7		13	1.3		13	1.3		61	6.1		7	0.7		6	0.6		39	3.9
19	1.9		17	1.7		12	1.2		57	5.7		5	0.5		8	0.8		53	5.3
18	1.8		11	1.1		11	1.1		47	4.7		34	3.4		12	1.2		45	4.5
16	1.6		14	1.4		14	1.4		39	3.9		6	0.6		4	0.4		25	2.5
14	1.4		15	1.5		11	1.1		40	4		8	0.8		10	1		48	4.8
13	1.3		16	1.6		9	0.9		41	4.1		7	0.7		2	0.2		11	1.1
11	1.1		19	1.9		15	1.5		50	5		14	1.4		10	1		36	3.6
20	2		23	2.3		22	2.2		10	1		32	3.2		16	1.6		35	3.5
19	1.9		25	2.5		19	1.9		9	0.9		2	0.2		12	1.2		9	0.9
25	2.5		24	2.4		26	2.6		27	2.7		29	2.9		10	1		8	0.8
32	3.2		35	3.5		33	3.3		20	2		7	0.7		23	2.3		25	2.5
34	3.4		37	3.7		36	3.6		18	1.8		5	0.5		27	2.7		43	4.3
29	2.9		39	3.9		42	4.2		12	1.2		18	1.8		33	3.3		20	2
15	1.5		8	0.8		16	1.6		8	0.8		6	0.6		12	1.2		49	4.9
8	0.8		7	0.7		17	1.7		13	1.3		9	0.9		7	0.7		44	4.4

## Sheet: Figure-5
b
GF males recolonized at different developmental time points
Lunges
CR			GF			MB			24			36			48			72			96			Adult
Lunges in 10 mins	Lunges /min		Lunges in 10 mins	Lunges /min		Lunges in 10 mins	Lunges /min		Lunges in 10 mins	Lunges /min		Lunges in 10 mins	Lunges /min		Lunges in 10 mins	Lunges /min		Lunges in 10 mins	Lunges /min		Lunges in 10 mins	Lunges /min		Lunges in 10 mins	Lunges /min
56	5.6		5	0.5		47	4.7		32	3.2		33	3.3		17	1.7		13	1.3		11	1.1		9	0.9
35	3.5		16	1.6		34	3.4		25	2.5		42	4.2		3	0.3		5	0.5		14	1.4		10	1
41	4.1		9	0.9		56	5.6		48	4.8		51	5.1		23	2.3		14	1.4		18	1.8		21	2.1
45	4.5		11	1.1		31	3.1		32	3.2		44	4.4		29	2.9		18	1.8		6	0.6		6	0.6
51	5.1		9	0.9		55	5.5		54	5.4		36	3.6		35	3.5		31	3.1		10	1		8	0.8
23	2.3		14	1.4		60	6		50	5		37	3.7		15	1.5		13	1.3		15	1.5		7	0.7
55	5.5		8	0.8		26	2.6		62	6.2		43	4.3		23	2.3		24	2.4		8	0.8		4	0.4
45	4.5		9	0.9		11	1.1		41	4.1		45	4.5		24	2.4		10	1		5	0.5		13	1.3
6	0.6		7	0.7		29	2.9		37	3.7		41	4.1		22	2.2		14	1.4		17	1.7		28	2.8
29	2.9		6	0.6		48	4.8		33	3.3		10	1		8	0.8		37	3.7		13	1.3		10	1
8	0.8		23	2.3		49	4.9		29	2.9		9	0.9		12	1.2		18	1.8		14	1.4		6	0.6
58	5.8		3	0.3		40	4		21	2.1		30	3		19	1.9		13	1.3		32	3.2		17	1.7
42	4.2		19	1.9		44	4.4		36	3.6		23	2.3		21	2.1		22	2.2		41	4.1		11	1.1
37	3.7		23	2.3		7	0.7		38	3.8		34	3.4		1	0.1		18	1.8		15	1.5		10	1
25	2.5		6	0.6		15	1.5		12	1.2		40	4		36	3.6		16	1.6		17	1.7		7	0.7
j
Tdc2 expression with time add bacteria
0hr			96hr
0.438303			0.129408
0.403321			0.044502
0.438303			0.219151
0.469761			0.04095
0.496546			0.164938
0.366021			0.192109
0.386891			0.248273
0.307786			0.175556
0.535887			0.108819
0.450625			0.179244
0.615572			0.123279
0.554785			0.125
e
Larve transfer antibiotic
Lunges
CR				24h			36h			48h			60h			72h			96h
Lunges in 10 mins	Lunges /min		Lunges in 10 mins	Lunges /min		Lunges in 10 mins	Lunges /min		Lunges in 10 mins	Lunges /min		Lunges in 10 mins	Lunges /min		Lunges in 10 mins	Lunges /min		Lunges in 10 mins	Lunges /min
11	1.1		13	1.3		6	0.6		12	1.2		9	0.9		11	1.1		26	2.6
15	1.5		8	0.8		7	0.7		18	1.8		17	1.7		24	2.4		33	3.3
54	5.4		1	0.1		9	0.9		2	0.2		19	1.9		26	2.6		31	3.1
55	5.5		0	0		4	0.4		8	0.8		11	1.1		14	1.4		26	2.6
34	3.4		6	0.6		8	0.8		11	1.1		18	1.8		33	3.3		27	2.7
32	3.2		2	0.2		6	0.6		13	1.3		22	2.2		20	2		35	3.5
47	4.7		8	0.8		2	0.2		9	0.9		15	1.5		27	2.7		25	2.5
51	5.1		0	0		10	1		18	1.8		16	1.6		15	1.5		34	3.4
38	3.8		4	0.4		0	0		10	1		5	0.5		4	0.4		40	4
49	4.9		8	0.8		2	0.2		14	1.4		28	2.8		28	2.8		34	3.4
48	4.8		3	0.3		13	1.3		6	0.6		36	3.6		13	1.3		42	4.2
24	2.4		5	0.5		4	0.4		8	0.8		31	3.1		29	2.9		36	3.6
57	5.7		4	0.4		7	0.7		12	1.2		29	2.9		49	4.9		23	2.3
31	3.1		4	0.4		12	1.2		3	0.3		12	1.2		12	1.2		48	4.8
36	3.6		3	0.3		1	0.1		16	1.6		7	0.7		22	2.2		32	3.2
f
Larve transfer antibiotic
Tdc2 expression
CR		24h		36h		48h		60h		72h		96h
0.510506		0.211686		0.198884		0.184284		0.216134		0.429283		0.325335
0.632878		0.241484		0.176777		0.219151		0.293209		0.309927		0.473029
0.598739		0.198884		0.163799		0.179244		0.334482		0.408951		0.447513
0.236514		0.137738		0.19751		0.283221		0.301452		0.417544		0.532185
0.532185		0.169576		0.169576		0.211686		0.277392		0.336808		0.432269
0.397768		0.126745		0.183011		0.220676		0.255253		0.228458		0.456916
0.456916		0.15283		0.20166		0.160428		0.246558		0.20166		0.420448
0.668964		0.137738		0.180491		0.236514		0.271684		0.211686		0.371131
0.566442		0.163799		0.169576		0.167241		0.30566		0.406126		0.514057
0.323312		0.156041		0.193446		0.205898		0.266093		0.211686		0.435275
0.570382		0.154963		0.179244		0.15283		0.271684		0.225313		0.334482
0.566442		0.214641		0.213159		0.248273		0.314253		0.351111		0.460094
h
Total numbers of Tdc2 neurons in 2rd larve
CR			GF			MB
69			71			64
63			62			69
72			65			59
64			63			72
65			68			62
68			66			65
i
Fluorescence intensities of anti-Tdc2 signals in 2rd larve
ROI-1				ROI-2						ROI-3
CR	GF	MB		CR		GF		MB		CR		GF		MB
15.3	19.514	16.245		40.876		40.214		39.479		32.078		20.006		19.041
16.99	20.188	17.587		41.957		38.6		47.257		26.273		36.264		22.733
20.882	17.443	21.143		39.119		39.399		40.331		30.075		23.122		34.405
24.188	21.612	18.908		37.691		43.225		36.667		35.305		38.32		36.474
21.573	26.544	23.118		45.3		43.83		37.594		32.888		28.258		37.306
19.173	12.175	20.522		44.984		45.759		41.778		23.541		37.75		30.277
k
Total numbers of Tdc2 neurons in 3rd larve
CR			GF			MB
64			67			69
66			62			63
70			64			66
62			63			71
68			71			60
72			69			73
l
Fluorescence intensities of anti-Tdc2 signals in 3rd larve
ROI-1				ROI-2						ROI-3
CR	GF	MB		CR		GF		MB		CR		GF		MB
30.634	20.636	33.651		45.873		31.534		42.371		16.383		9.704		14.744
21.392	9.854	27.532		43.906		28.531		47.583		13.612		11.943		12.831
18.661	16.104	18.95		34.361		16.064		19.267		19.95		17.856		11.983
17.89	15.633	25.772		27.669		22.978		39.761		11.063		10.819		19.654
31.456	13.097	16.936		22.042		17.95		36.905		15.771		16.732		13.767
25.037	12.838	19.988		41.045		15.514		27.887		10.956		19.562		18.454

## Sheet: Figure-6
Development
	a
	Time to eclosion(day)
	Yeast concentration：	0.005			0.025				0.1
	CR	GF	MB		CR	GF	MB		CR	GF	MB
	11	21	12		8	10	10		5	6	5
	10	20	8		9	8	7		6	7	6
	9	22	9		8	9	8		7	5	8
	12	19	13		7	7	9		8	6	8
	9	18	11		10	9	11		5	8	7
	10	22	10		9	11	10		7	9	5
	13	17	9		8	12	8		7	5	9
	12	19	11		6	9	7		8	6	6
	14	21	13		7	10	7		5	5	5
	11	22	12		9	8	9		6	8	7
b
Lunges
	0.005											0.025												0.1
Yeast concenstration	CR		GF			MB						CR			GF			MB						CR			GF			MB
Lunges in 10 mins	Lunges /min		Lunges in 10 mins	Lunges /min		Lunges in 10 mins	Lunges /min					Lunges in 10 mins	Lunges /min		Lunges in 10 mins	Lunges /min		Lunges in 10 mins	Lunges /min					Lunges in 10 mins	Lunges /min		Lunges in 10 mins	Lunges /min		Lunges in 10 mins	Lunges /min
11	1.1		3	0.3		6	0.6					9	0.9		8	0.8		6	0.6					52	5.2		14	1.4		35	3.5
8	0.8		8	0.8		8	0.8					11	1.1		12	1.2		15	1.5					40	4		9	0.9		42	4.2
7	0.7		7	0.7		1	0.1					9	0.9		9	0.9		20	2					47	4.7		6	0.6		33	3.3
6	0.6		9	0.9		3	0.3					16	1.6		5	0.5		8	0.8					19	1.9		8	0.8		18	1.8
3	0.3		10	1		9	0.9					6	0.6		4	0.4		7	0.7					37	3.7		14	1.4		27	2.7
0	0		9	0.9		2	0.2					20	2		15	1.5		15	1.5					44	4.4		4	0.4		39	3.9
10	1		6	0.6		11	1.1					11	1.1		6	0.6		2	0.2					52	5.2		19	1.9		26	2.6
13	1.3		4	0.4		13	1.3					6	0.6		16	1.6		16	1.6					43	4.3		9	0.9		35	3.5
8	0.8		0	0		7	0.7					17	1.7		8	0.8		15	1.5					31	3.1		11	1.1		31	3.1
9	0.9		4	0.4		1	0.1					3	0.3		12	1.2		19	1.9					34	3.4		7	0.7		43	4.3
7	0.7		6	0.6		8	0.8					12	1.2		9	0.9		15	1.5					43	4.3		12	1.2		31	3.1
6	0.6		3	0.3		11	1.1					21	2.1		6	0.6		4	0.4					22	2.2		12	1.2		35	3.5
5	0.5		10	1		4	0.4					15	1.5		2	0.2		12	1.2					27	2.7		10	1		26	2.6
4	0.4		11	1.1		10	1					16	1.6		10	1		8	0.8					28	2.8		4	0.4		31	3.1
4	0.4		1	0.1		5	0.5					8	0.8		1	0.1		23	2.3					26	2.6		8	0.8		38	3.8
5	0.5		6	0.6		0	0					21	2.1		15	1.5		13	1.3					35	3.5		5	0.5		32	3.2
3	0.3		6	0.6		8	0.8					20	2		0	0		6	0.6					34	3.4		7	0.7		37	3.7
6	0.6		6	0.6		11	1.1					5	0.5		5	0.5		7	0.7					35	3.5		18	1.8		50	5
11	1.1		12	1.2		1	0.1					13	1.3		7	0.7		21	2.1					31	3.1		10	1		32	3.2
7	0.7		7	0.7		12	1.2					13	1.3		4	0.4		17	1.7					48	4.8		7	0.7		29	2.9
c
Latency
0.005												0.025												0.1
CR		GF			MB							CR			GF			MB						CR			GF			MB
213			269			246						209			307			261						221			282			134
255			295			330						199			245			161						143			306			56
425			288			229						210			223			257						100			221			74
194			264			207						213			267			229						119			204			73
371			323			341						184			238			201						58			397			113
289			264			314						181			300			230						88			301			55
317			262			196						276			248			242						123			270			104
166			319			309						256			285			226						151			76			151
189			164			318						205			275			284						111			148			115
205			264			316						285			270			201						99			215			138
251			182			258						232			197			281						72			278			235
259			299			217						266			223			200						108			385			89
268			191			237						302			281			150						163			213			101
437			279			283						219			280			230						120			243			156
284			291			290						224			262			249						64			268			125
252			359			216						251			299			215						96			253			51
305			278			215						241			262			319						114			273			85
172			265			337						259			289			230						107			230			128
276			271			262						192			232			258						62			276			153
217			283			199						232			273			253						112			186			125
d
Relative expression of Tdc2
0.005												0.025												0.1
CR			GF			MB						CR			GF			MB						CR			GF			MB
0.170755			0.162668			0.102238						0.198884			0.160428			0.246558						0.517632			0.190782			0.456916
0.135842			0.146604			0.111878						0.230047			0.162668			0.192109						0.435275			0.241484			0.594604
0.150726			0.097396			0.178006						0.210224			0.170755			0.220676						0.463294			0.186856			0.432269
0.161544			0.111105			0.125869						0.20733			0.190782			0.189465						0.389582			0.166086			0.496546
0.087778			0.105112			0.133046						0.230047			0.161544			0.143786						0.586417			0.188156			0.258458
0.149685			0.118257			0.188156						0.160428			0.180491			0.205898						0.550953			0.194791			0.590496
0.120742			0.125			0.189465						0.196146			0.171943			0.216134						0.514057			0.180491			0.503478
0.133972			0.136787			0.08362						0.225313			0.153893			0.163799						0.562529			0.15283			0.444421
0.118257			0.123279			0.193446						0.145592			0.192109			0.234881						0.503478			0.185565			0.48971
0.156041			0.108819			0.112656						0.243164			0.174343			0.214641						0.510506			0.166086			0.429283
0.111878			0.130308			0.160428						0.157127			0.184284			0.228458						0.5			0.19751			0.327598
0.091505			0.102949			0.133972						0.228458			0.19751			0.204476						0.420448			0.185565			0.528509
f
Lunges associated with stay 0.5% yeast food time
CR			24hr			48hr			72hr			96hr
Lunges in 10 mins	Lunges /min		Lunges in 10 mins	Lunges /min		Lunges in 10 mins	Lunges /min		Lunges in 10 mins	Lunges /min		Lunges in 10 mins	Lunges /min
48	4.8		35	3.5		20	2		38	3.8		17	1.7
50	5		38	3.8		30	3		46	4.6		19	1.9
59	5.9		38	3.8		38	3.8		24	2.4		24	2.4
49	4.9		42	4.2		26	2.6		25	2.5		5	0.5
44	4.4		25	2.5		41	4.1		16	1.6		17	1.7
41	4.1		50	5		15	1.5		31	3.1		12	1.2
19	1.9		37	3.7		49	4.9		33	3.3		6	0.6
28	2.8		26	2.6		47	4.7		20	2		18	1.8
11	1.1		56	5.6		51	5.1		39	3.9		16	1.6
49	4.9		44	4.4		38	3.8		25	2.5		21	2.1
48	4.8		45	4.5		23	2.3		39	3.9		11	1.1
52	5.2		20	2		41	4.1		28	2.8		25	2.5
9	0.9		45	4.5		37	3.7		30	3		27	2.7
18	1.8		30	3		29	2.9		32	3.2		16	1.6
57	5.7		34	3.4		31	3.1		32	3.2		21	2.1
g
stay 0.5% yeast food time
Relative expression of Tdc2
CR		24hr		48hr		72hr		96hr
0.432269		0.403321		0.48971		0.277392		0.0669858
0.332171		0.479632		0.524858		0.348686		0.314253
0.432269		0.655197		0.582367		0.426317		0.312083
0.628507		0.386891		0.521233		0.348686		0.214641
0.655197		0.438303		0.598739		0.473029		0.219151
0.482968		0.550953		0.303549		0.258816		0.532185
0.406126		0.678302		0.460094		0.463294		0.598739
0.411796		0.539614		0.496546		0.397768		0.194791
0.314253		0.312083		0.303549		0.316439		0.0871715
0.566442		0.598739		0.476319		0.373712		0.135842
0.517632		0.368567		0.426317		0.426317		0.173139
0.598739		0.417544		0.29937		0.312083		0.208772
i
Larve 10% transfer 0.25%
Lunges
CR				24h		36h			48h			60h			72h			96h
Lunges in 10 mins	Lunges /min		Lunges in 10 mins	Lunges /min		Lunges in 10 mins	Lunges /min		Lunges in 10 mins	Lunges /min		Lunges in 10 mins	Lunges /min		Lunges in 10 mins	Lunges /min		Lunges in 10 mins	Lunges /min
46	4.6		3	0.3		5	0.5		19	1.9		24	2.4		10	1		40	4
54	5.4		19	1.9		16	1.6		10	1		20	2		11	1.1		48	4.8
58	5.8		9	0.9		5	0.5		22	2.2		17	1.7		33	3.3		36	3.6
51	5.1		17	1.7		14	1.4		11	1.1		25	2.5		9	0.9		46	4.6
17	1.7		0	0		4	0.4		6	0.6		32	3.2		5	0.5		35	3.5
25	2.5		2	0.2		16	1.6		27	2.7		29	2.9		15	1.5		36	3.6
34	3.4		4	0.4		8	0.8		9	0.9		21	2.1		19	1.9		38	3.8
6	0.6		9	0.9		18	1.8		23	2.3		18	1.8		24	2.4		43	4.3
49	4.9		21	2.1		19	1.9		13	1.3		20	2		39	3.9		31	3.1
32	3.2		11	1.1		15	1.5		18	1.8		13	1.3		34	3.4		25	2.5
21	2.1		0	0		17	1.7		7	0.7		32	3.2		29	2.9		42	4.2
50	5		7	0.7		21	2.1		12	1.2		7	0.7		32	3.2		37	3.7
45	4.5		15	1.5		4	0.4		3	0.3		9	0.9		41	4.1		19	1.9
32	3.2		16	1.6		13	1.3		16	1.6		11	1.1		33	3.3		41	4.1
56	5.6		0	0		3	0.3		15	1.5		28	2.8		34	3.4		9	0.9
j
Larve 10% transfer 0.25%
Tdc2 expression
CR		24h		36h		48h		60h		72h		96h
0.493116		0.198884		0.180491		0.216134		0.214641		0.41466		0.496546
0.602904		0.217638		0.233258		0.213159		0.339151		0.295248		0.590496
0.473029		0.20166		0.251739		0.230047		0.327598		0.360982		0.371131
0.460094		0.176777		0.205898		0.210224		0.234881		0.316439		0.543367
0.650671		0.223756		0.239816		0.205898		0.243164		0.291183		0.510506
0.463294		0.213159		0.185565		0.217638		0.332171		0.281265		0.307786
0.426317		0.22688		0.150726		0.205898		0.262429		0.269807		0.423373
0.395021		0.198884		0.181747		0.194791		0.371131		0.423373		0.5
0.543367		0.103665		0.220676		0.225313		0.243164		0.228458		0.400535
0.444421		0.208772		0.161544		0.233258		0.358489		0.466516		0.456916
0.479632		0.231647		0.262429		0.181747		0.366021		0.238159		0.493116
0.358489		0.183011		0.217638		0.239816		0.346277		0.29937		0.503478

## Sheet: Supp-1
	Raw data of Supp-1b

## Sheet: Supp-2
b								c
Lunges								Latency
CR			GF					CR			GF
Lunges in 10 mins	Lunges /min		Lunges in 10 mins	Lunges /min				78			154
48	4.8		5	0.5				75			298
57	5.7		6	0.6				66			267
47	4.7		7	0.7				109			273
53	5.3		4	0.4				80			81
46	4.6		12	1.2				205			341
33	3.3		13	1.3				86			303
52	5.2		6	0.6				183			211
44	4.4		8	0.8				168			231
49	4.9		6	0.6				57			227
38	3.8		10	1				178			277
46	4.6		9	0.9				63			193
48	4.8		5	0.5				158			256
22	2.2		6	0.6				81			277
19	1.9		16	1.6				175			219
11	1.1		17	1.7				161			281
8	0.8		9	0.9				67			243
9	0.9		11	1.1				111			303
40	4		18	1.8				76			269
32	3.2		14	1.4				61			259
26	2.6		15	1.5
e						d
Lunges						Latency
CR			GF			CR			GF
Lunges in 10 mins	Lunges /min		Lunges in 10 mins	Lunges /min		111			267
32	3.2		11	1.1		123			93
18	1.8		0	0		78			336
43	4.3		12	1.2		46			339
47	4.7		13	1.3		143			222
46	4.6		6	0.6		151			199
51	5.1		7	0.7		227			234
22	2.2		5	0.5		88			281
45	4.5		8	0.8		103			202
56	5.6		10	1		98			219
42	4.2		5	0.5		86			273
33	3.3		5	0.5		55			226
37	3.7		4	0.4		73			290
45	4.5		3	0.3		170			198
46	4.6		1	0.1		119			347
28	2.8		14	1.4		96			239
30	3		20	2		105			288
10	1		16	1.6		70			200
21	2.1		12	1.2		90			243
38	3.8		3	0.3		62			314
40	4		9	0.9

## Sheet: Supp-3
a
Raster plots of lunging
CR
103	111	112	120	121	127	128	132	140	148	157	163	166	176	180	185	186	190	195	200	205	207	208	209	214	215	220	221	224	321	322	323	324	335	336	337	377	378	379	382	385	401	403	406	471	477	479	534	535	536
89	134	135	136	137	138	139	140	158	159	221	222	223	224	225	265	266	321	322	323	324	355	356	357	361	362	366	368	377	378	390	391	392	399	400	411	412	413	415	422	423	433	435	437	440	443	446	511	512	534
101	144	145	146	147	148	149	150	151	152	177	179	181	182	190	192	194	196	200	202	204	321	323	343	347	362	363	366	375	377	388	390	455	456	457	458	459	465	468	469	499	500	501	503	505	522	523	532	534	536
303	304	305	306	307	308	309	310	312	314	316	318	320	322	324	325	326	342	344	345	347	348	350	377	379	380	409	410	412	414	421	423	425	427	434	506	508	510	512	514	520	523	525	526	544	546	547	550	666	678
102	105	107	109	112	114	116	118	120	132	134	136	138	140	151	152	156	157	202	204	206	208	210	256	267	277	289	335	337	443	445	446	453	456	477	566	578	589	590	597	598	599	665	689	692	753	865	867	890	901
156	233	234	235	236	238	239	241	242	244	310	314	317	319	332	334	335	372	374	376	378	380	382	384	412	423	425	426	507	508	509	512	514	516	567	568	570	579	616	623	634	646	648	668	689	702	714	717	719	732
208	210	212	214	216	218	219	222	223	224	225	226	227	228	229	230	240	242	244	246	248	250	252	254	255	256	257	260	270	271	272	344	345	346	350	353	354	602	612	614	780	773	782	788	790	793	795	800	802	806
234	235	236	237	238	239	240	251	252	253	254	255	260	262	264	266	270	278	279	280	281	311	312	313	314	316	318	319	322	324	326	328	330	341	342	344	346	348	412	415	417	423	426	427	430	514	516	543	567	569
81	212	222	224	234	235	236	237	238	239	242	244	246	248	250	255	260	270	280	288	291	293	295	300	303	345	346	350	352	523	525	532	536	537	563	566	578	583	609	713	778	779	783	788	792	795	800	802	805	814
80	92	94	95	96	97	98	99	100	101	113	114	115	116	117	123	124	125	126	127	130	142	143	145	146	147	148	149	166	167	168	234	412	444	467	489	532	561	593	598	788	792	805	823	934	952	964	967	977	984
88	90	91	92	93	95	111	112	113	114	115	116	117	118	133	134	135	136	137	138	139	140	141	142	155	156	157	158	160	162	164	202	204	206	208	210	214	216	218	234	235	236	237	256	273	280	306	356	419	543
75	213	214	215	216	218	229	231	234	235	236	237	238	239	240	241	242	243	244	245	251	252	253	254	255	256	257	258	260	262	263	264	265	412	433	456	459	512	523	536	548	557	578	583	590	812	856	903	945	1012
78	334	335	336	337	338	339	340	341	342	343	416	417	418	469	470	471	557	588	600	714	835	889	915	966	1013	1076	1154	1198	1564	1784
89	147	148	149	150	151	152	153	154	155	578	616	617	618	619	620	735	756	768	784	798	824	856	877	893	912	937	1008	1112	1208	1245	1307	1357	1412	1468	1586	1673	1771
279	434	435	436	437	438	439	440	441	622	623	624	625	626	627	628	629	630	679	712	754	803	863	906	968	1007	1044	1092	1147	1369	1423	1546	1677	1734
b
Raster plots of lunging
GF
341	456	457	458	459	511	545	580	582	584	586	592	595	612	653	698	712	779	834	987	1347	1431	1568	1623	1753
287	288	289	379	467	504	576	592	636	935	1083	1183	1506	1733
109	111	113	156	187	245	312	367	399	422	476	517	581	834	900	1004	1019	1154	1193	1437	1523	1609	1782
275	456	457	458	459	512	717	815	885	903	954	967	996	1006	1032	1046	1104	1356	1765
255	510	511	512	534	546	557	568	570	572	814	855	896	1083	1085	1086	1365	1366	1456	1788
309	310	311	600	625	626	811	813	904	957	989	1104	1194	1200	1402	1575	1678	1732
163	164	355	356	403	489	505	564	587	833	879	912	1015	1094	1105	1168	1453	1597	1677
210	313	314	315	316	317	318	454	456	457	502	503	556	557	592	602	657	702	741	798	845	867	893	904	1023	1098	1199	1324	1386	1399	1456	1498
308	310	312	314	318	406	408	441	442	443	486	502	503	543	546	557	719	823	886	907	956	987	994	1014	1152	1467	1568	1643	1718
209	412	413	414	564	565	566	567	587	588	589	745	909	1467	1503	1634
321	464	465	466	467	468	469	470	504	505	506	523	525	711	712	794	797	805	807	912	914	1017	1035	1693	1732
215	300	327	374	375	378	389	444	462	486	489	493	511	524	559	561	584	626	627	732	752	807	886	1003	1249	1312	1553	1609	1682	1741
129	206	208	248	249	258	280	296	302	316	320	329	335	342	363	371	421	429	435	455	456	474	479	501	506	535	541	543	556	557	576	588	591	684	778	859	901	980	1063	1471	1670	1771
143	262	264	267	270	271	276	277	303	331	350	357	361	374	377	390	392	417	418	436	458	472	483	489	819	1268	1500	1551	1590	1792
126	208	209	210	211	214	255	263	271	282	317	318	319	484	532	567	581	584	595	627	743	802	854	976	1135	1341	1454	1677	1690	1709	1733	1761
c
Raster plots of lunging
MB
82	83	84	111	113	119	125	139	162	172	173	177	182	184	185	191	194	200	218	220	229	235	255	257	262	266	267	268	269	273	304	305	313	333	371	373	375	381	385	394	424	452	478	489	501	505	516	536	540	549
99	307	308	315	331	334	354	359	362	379	380	390	395	398	414	419	424	430	443	445	449	463	472	473	478	480	484	486	489	495	497	499	505	514	517	531	535	565	567	570	571	583	587	592	594	595	700	714	736	744
189	203	206	208	210	226	228	229	240	243	272	283	291	306	314	316	346	347	348	356	362	363	391	402	416	458	463	464	466	469	472	494	515	518	519	527	533	549	555	557	559	564	567	650	664	733	759	762	775	781
75	76	77	78	79	80	143	146	162	179	180	192	201	228	233	234	235	266	274	275	279	280	282	298	300	313	328	334	345	352	354	357	384	409	416	417	423	426	429	433	434	436	439	445	450	462	463	464	515	519
312	313	314	324	327	333	360	372	377	380	405	413	438	444	466	475	476	479	487	502	511	515	541	552	561	568	570	571	573	581	585	593	616	637	653	676	730	784	809	837	842	843	894	949	962	1001	1016	1029	1074	1093
89	126	133	142	151	156	178	183	187	201	220	229	245	253	257	277	282	297	303	309	318	328	334	337	355	359	361	445	457	458	459	517	531	550	557	558	598	689	690	726	761	790	807	808	818	857	988	1190	1275	1322
167	200	236	280	284	286	289	302	307	316	319	338	345	356	383	393	400	404	413	414	418	428	459	470	482	494	498	499	506	525	526	528	549	553	559	564	565	596	599	611	674	676	698	786	846	869	876	882	1004	1012
101	212	222	225	226	235	249	259	263	284	292	299	303	307	342	346	352	365	373	379	380	381	382	394	398	412	426	431	435	445	446	447	499	512	516	537	543	548	549	550	608	691	711	738	767	888	890	934	995	1059
76	100	101	108	109	120	132	133	134	135	155	163	167	169	176	179	181	185	186	187	197	245	405	414	418	420	421	422	423	425	435	442	449	450	456	462	467	470	471	472	474	485	679	714	765	1051	1146	1155	1288	1728
78	300	301	302	303	304	309	311	312	313	317	319	320	325	328	334	336	342	343	350	353	355	361	367	379	380	384	394	396	397	419	420	421	433	438	439	440	443	467	491	492	493	497	523	533	547	578	580	588	595
83	204	224	234	238	246	247	273	316	320	328	347	352	370	375	378	380	382	386	399	410	414	420	427	439	441	442	443	444	446	447	455	456	456	462	469	484	491	495	500	507	523	524	544	546	548	557	563	572	577
84	302	311	316	337	344	345	346	351	363	365	374	378	379	383	389	395	403	404	405	407	408	417	421	423	426	427	428	433	442	446	448	450	454	468	478	494	495	499	500	501	502	516	530	534	545	547	547	549	564
88	146	180	206	222	231	233	278	303	304	313	334	405	514	515	602	615	635	636	645	647	713	784	803	830	836	847	1042	1060	1076	1115	1120	1123	1194	1435	1683	1702	1761	1797
205	216	217	246	256	277	292	298	323	355	380	399	407	411	416	433	437	445	449	477	494	530	539	541	543	569	696	762	882	897	902	928	952	1021	1037	1079	1100	1126	1137	1169	1365	1390	1438	1498	1500	1516	1576	1753
257	303	309	336	343	346	347	353	372	392	397	415	418	440	443	446	448	449	482	491	495	497	498	517	534	536	537	545	552	564	574	580	582	583	584	627	631	671	685	746	814	823	859	872	893	898	915	923	979	991
d									e
Lunges in first 10mins									Lunges in second 10mins
CR			GF			MB			CR				GF				MB
Lunges in 10 mins	Lunges /min		Lunges in 10 mins	Lunges /min		Lunges in 10 mins	Lunges /min		Lunges in 10 mins	Lunges /min			Lunges in 10 mins	Lunges /min			Lunges in 10 mins	Lunges /min
57	5.7		13	1.3		57	5.7		18	1.8			7	0.7			12	1.2
56	5.6		8	0.8		46	4.6		6	0.6			3	0.3			15	1.5
53	5.3		14	1.4		43	4.3		15	1.5			6	0.6			14	1.4
48	4.8		6	0.6		58	5.8		12	1.2			11	1.1			18	1.8
42	4.2		10	1		32	3.2		23	2.3			6	0.6			22	2.2
38	3.8		3	0.3		37	3.7		16	1.6			10	1			11	1.1
37	3.7		9	0.9		39	3.9		18	1.8			7	0.7			13	1.3
50	5		15	1.5		40	4		18	1.8			12	1.2			14	1.4
38	3.8		16	1.6		42	4.2		18	1.8			9	0.9			6	0.6
40	4		11	1.1		50	5		15	1.5			2	0.2			12	1.2
51	5.1		13	1.3		51	5.1		21	2.1			10	1			9	0.9
45	4.5		17	1.7		55	5.5		10	1			7	0.7			26	2.6
19	1.9		33	3.3		15	1.5		10	1			6	0.6			19	1.9
11	1.1		24	2.4		26	2.6		18	1.8			1	0.1			14	1.4
9	0.9		19	1.9		35	3.5		20	2			6	0.6			23	2.3
f
Lunges in 20mins
		CR			GF			MB
		Lunges in 10 mins	Lunges /min		Lunges in 10 mins	Lunges /min		Lunges in 10 mins	Lunges /min
		75	3.75		20	1		69	3.45
		62	3.1		11	0.55		61	3.05
		68	3.4		20	1		57	2.85
		60	3		17	0.85		76	3.8
		65	3.25		16	0.8		54	2.7
		54	2.7		13	0.65		48	2.4
		55	2.75		16	0.8		52	2.6
		68	3.4		27	1.35		54	2.7
		56	2.8		25	1.25		48	2.4
		55	2.75		13	0.65		62	3.1
		72	3.6		23	1.15		60	3
		55	2.75		24	1.2		81	4.05
		29	1.45		39	1.95		34	1.7
		29	1.45		25	1.25		40	2
		29	1.45		25	1.25		58	2.9
[truncated: 48 more columns]

## Sheet: Supp-4
a
Female head butt
CR			GF			MB
Lunges in 10 mins	Lunges /min		Lunges in 10 mins	Lunges /min		Lunges in 10 mins	Lunges /min
10	1		5	0.5		12	1.2
9	0.9		0	0		13	1.3
12	1.2		6	0.6		10	1
11	1.1		1	0.1		9	0.9
5	0.5		3	0.3		11	1.1
3	0.3		8	0.8		4	0.4
8	0.8		7	0.7		13	1.3
9	0.9		2	0.2		9	0.9
10	1		1	0.1		8	0.8
11	1.1		2	0.2		7	0.7
14	1.4		3	0.3		9	0.9
13	1.3		6	0.6		11	1.1
7	0.7		7	0.7		10	1
6	0.6		9	0.9		8	0.8
10	1		0	0		6	0.6
b
Latency
CR			GF			MB
208			229			107
177			235			132
183			246			94
119			251			170
122			248			210
99			233			104
87			261			94
90			189			118
109			139			103
114			256			73
100			190			121
92			211			89
74			205			120
110			202			113
219			213			109

[truncated: 8 more sheets: Supp-5, Supp-6, Supp-7, Supp-8, Supp-9, Supp-10, Supp-11, Supp-12]
